# Supplementary material for: Sleep Bruxism and Occlusal Function: A Case–Control Study Based on Polysomnography in Young Colombians
Source: J Clin Med. 2025 Sep 24;14(19):6733. doi: 10.3390/jcm14196733 (PMC12524900; doi:10.3390/jcm14196733)
Supplement: Supplementary file 1 [file jcm-14-06733-s001.zip]

Archive with 1 entries (1 files):
- jcm-3707942-supplementary.pdf
